# Supplementary material for: Tubule‐Derived IFN‐α Promotes GSDMD‐Mediated Macrophage Pyroptosis to Drive Renal Inflammation and Fibrosis Through JAK2/STAT2 Activation
Source: Adv Sci (Weinh). 2025 Dec 12;13(11):e12278. doi: 10.1002/advs.202512278 (PMC12931230; doi:10.1002/advs.202512278)
Supplement: Supplementary file 3 — Supporting Information [file ADVS-13-e12278-s004.xlsx]

## Sheet: Fig 1
Fig 1B	GSDMD-N+ area (%)
CTL	CKD stages							Dunnett's multiple comparisons test	Mean Diff.	95.00% CI of diff.	Significant?	Summary	Adjusted P Value
	1	2	3	4	5			CTL vs. 1	-0.056	-0.2282 to 0.1162	No	ns	0.8434
0.08	0.15	0.24	0.32	0.55	0.72			CTL vs. 2	-0.1274	-0.2940 to 0.03912	No	ns	0.1778
0.11	0.17	0.21	0.24	0.6	0.47			CTL vs. 3	-0.2293	-0.3880 to -0.07068	Yes	**	0.0027
0.1	0.2	0.17	0.32	0.42	0.44			CTL vs. 4	-0.346	-0.5259 to -0.1661	Yes	****	<0.0001
0.1	0.08	0.19	0.18	0.25	0.77			CTL vs. 5	-0.481	-0.6532 to -0.3088	Yes	****	<0.0001
0.08	0.13	0.28	0.64	0.38	0.48
	0.17	0.22	0.17		0.57
		0.24	0.45
			0.21
			0.38
Fig 1C
GSDMD-N	Masson			GSDMD-N	Scr			GSDMD-N	eGFR
0.147	2.7494	Pearson r	0.8157	0.147	0.667421	Pearson r	0.6829	0.147	141	Pearson r	-0.7349
0.166	6.021	P (two-tailed)	<0.0001	0.166	0.690045	P (two-tailed)	<0.0001	0.166	113.5	P (two-tailed)	<0.0001
0.2	5.2758			0.2	0.678733			0.2	102.5
0.083	1.0304			0.083	1.00679			0.083	101.6
0.125	2.6702			0.125	0.723982			0.125	96.5
0.173	1.2382			0.173	1.05204			0.173	94
0.236	14.1746			0.236	0.81448			0.236	89.6
0.205	7.1926			0.205	0.825792			0.205	80.7
0.174	13.723			0.174	0.871041			0.174	77.4
0.193	5.192			0.193	0.927602			0.193	70.1
0.277	3.6912			0.277	0.848416			0.277	68.8
0.215	3.584			0.215	1.18778			0.215	63.8
0.244	5.7756			0.244	1.38009			0.244	60.9
0.316	17.683			0.316	1.31222			0.316	54.8
0.243	12.5522			0.243	1.68552			0.243	48
0.324	20.2422			0.324	1.78733			0.324	43.5
0.177	12.2546			0.177	1.65158			0.177	43.3
0.642	31.5154			0.642	1.38009			0.642	41.2
0.17	18.3844			0.17	1.44796			0.17	40.5
0.453	25.4396			0.453	1.6629			0.453	35.7
0.214	4.271			0.214	2.16063			0.214	35.6
0.383	18.7674			0.383	1.97964			0.383	35.3
0.549	17.8132			0.549	2.23982			0.549	29.2
0.597	17.3408			0.597	2.38688			0.597	28.4
0.42	25.5792			0.42	2.23982			0.42	26.4
0.25	18.637			0.25	2.64706			0.25	24
0.383	20.4518			0.383	3.8914			0.383	18.2
0.718	32.9664			0.718	4.34389			0.718	14
0.466	30.5938			0.466	3.8009			0.466	13.3
0.439	17.0684			0.439	5.10181			0.439	12.4
0.77	25.1796			0.77	4.59276			0.77	10.8
0.48	20.8076			0.48	5.59955			0.48	10.5
0.571	25.0016			0.571	7.46606			0.571	7.7
Fig 1E	Relative protein expression
	Sham						UIRI 2d						UIRI 7d						UIRI 14d
Pro-Casp-1	0.810713	1.00855	1.18074	2.15811	0.825729	0.701553	2.31088	4.01461	5.25492	4.73784	5.85229	2.86303	13.5262	12.6608	12.6973	13.0977	13.552	16.1074	13.0475	11.8737	11.5803	15.1536	7.32956	14.3445
Casp-1 p20	1.83823	0.988947	1.01107	0.987156	0.877134	1.1357	0.885373	2.44584	0.933448	1.67023	3.3638	3.24315	3.60595	3.59135	10.1435	9.69482	11.6436	11.0844	9.08008	3.36721	8.73665	7.81287	4.67906	5.71378
GSDMD	0.777539	0.908101	1.31435	1.10796	1.01246	0.879573	4.3515	5.81007	7.01115	5.09462	3.29706	4.32591	9.45111	6.71986	9.02509	5.08093	7.39426	8.42325	10.7352	11.4921	9.90456	7.88464	9.64001	7.2036
GSDMD-N	1.04985	0.853669	1.09638	1.12012	0.792496	1.0873	2.85384	3.64455	3.23309	4.39085	3.71247	4.01885	13.9419	7.50369	6.3963	9.52859	8.72113	8.69984	13.3099	5.69697	6.51452	3.7545	8.05695	8.47674
Col I	0.941128	1.07251	0.986375	0.982269	0.984388	1.03334	1.17671	1.66096	1.37264	1.81562	1.1191	1.92834	4.63414	2.47459	7.74321	3.56676	6.00481	5.26927	15.2374	14.3894	11.014	16.4359	11.4118	15.3806
Pro-Casp1								Casp-1 p20
Dunnett's multiple comparisons test	Mean Diff.	95.00% CI of diff.	Below threshold?	Summary	Adjusted P Value			Dunnett's multiple comparisons test	Mean Diff.	95.00% CI of diff.	Below threshold?	Summary	Adjusted P Value
Sham vs. UIRI 2d	-3.055	-5.541 to -0.5694	Yes	*	0.0144			Sham vs. UIRI 2d	-0.9483	-4.263 to 2.366	No	ns	0.8096
Sham vs. UIRI 7d	-12.49	-14.98 to -10.01	Yes	****	<0.0001			Sham vs. UIRI 7d	-7.15	-10.46 to -3.835	Yes	****	<0.0001
Sham vs. UIRI 14d	-11.11	-13.59 to -8.619	Yes	****	<0.0001			Sham vs. UIRI 14d	-5.423	-8.738 to -2.109	Yes	**	0.0014
GSDMD								GSDMD-N								Col I
Dunnett's multiple comparisons test	Mean Diff.	95.00% CI of diff.	Significant?	Summary	Adjusted P Value			Dunnett's multiple comparisons test	Mean Diff.	95.00% CI of diff.	Significant?	Summary	Adjusted P Value			Dunnett's multiple comparisons test	Mean Diff.	95.00% CI of diff.	Significant?	Summary	Adjusted P Value
Sham vs. UIRI 2d	-3.982	-5.935 to -2.028	Yes	***	0.0001			Sham vs. UIRI 2d	-3.855	-13.42 to 5.714	No	ns	0.6168			Sham vs. UIRI 2d	-0.5122	-2.660 to 1.635	No	ns	0.8763
Sham vs. UIRI 7d	-6.682	-8.636 to -4.729	Yes	****	<0.0001			Sham vs. UIRI 7d	-12.86	-22.43 to -3.287	Yes	**	0.0075			Sham vs. UIRI 7d	-3.949	-6.096 to -1.801	Yes	***	0.0004
Sham vs. UIRI 14d	-8.477	-10.43 to -6.523	Yes	****	<0.0001			Sham vs. UIRI 14d	-11.02	-20.58 to -1.447	Yes	*	0.0222			Sham vs. UIRI 14d	-12.98	-15.13 to -10.83	Yes	****	<0.0001
	Relative protein expression
	Vehicle			FA 2d			FA 7d			FA 14d
Pro-Casp-1	0.78705	0.999789	1.21315	1.43521	1.89767	2.9837	6.4113	9.11525	8.75551	10.2474	11.8185	13.4285
Casp-1 p20	0.874677	0.951584	1.17375	1.10157	1.37516	1.74477	3.18035	4.3024	4.41514	6.07843	6.67123	7.87706
GSDMD	0.742356	0.963793	1.29425	1.21304	1.03213	1.64394	2.36813	2.40558	2.59799	2.96669	3.61608	2.70552
GSDMD-N	1.16868	0.973345	0.85803	1.27605	0.989554	1.74858	2.9152	3.73883	4.76784	6.36927	7.17855	5.5871
Col I	1.13699	0.988912	0.874176	1.47168	0.871987	0.835085	1.65659	2.16048	3.46742	5.33819	7.1065	5.02099
Pro-Casp1								Casp-1 p20
Dunnett's multiple comparisons test	Mean Diff.	95.00% CI of diff.	Below threshold?	Summary	Adjusted P Value			Dunnett's multiple comparisons test	Mean Diff.	95.00% CI of diff.	Below threshold?	Summary	Adjusted P Value
Vehicle vs. FA 2d	-1.107	-3.829 to 1.616	No	ns	0.5391			Vehicle vs. FA 2d	-0.41	-1.819 to 0.9992	No	ns	0.7451
Vehicle vs. FA 7d	-7.097	-9.819 to -4.374	Yes	***	0.0002			Vehicle vs. FA 7d	-2.97	-4.379 to -1.561	Yes	***	0.0008
Vehicle vs. FA 14d	-10.83	-13.56 to -8.111	Yes	****	<0.0001			Vehicle vs. FA 14d	-5.88	-7.289 to -4.471	Yes	****	<0.0001
GSDMD								GSDMD-N								Col I
Dunnett's multiple comparisons test	Mean Diff.	95.00% CI of diff.	Significant?	Summary	Adjusted P Value			Dunnett's multiple comparisons test	Mean Diff.	95.00% CI of diff.	Significant?	Summary	Adjusted P Value			Dunnett's multiple comparisons test	Mean Diff.	95.00% CI of diff.	Significant?	Summary	Adjusted P Value
vehicle vs. 2d	-0.2962	-1.050 to 0.4574	No	ns	0.5622			vehicle vs. 2d	-0.338	-1.856 to 1.180	No	ns	0.8577			vehicle vs. 2d	-0.05956	-1.835 to 1.716	No	ns	0.9993
vehicle vs. 7d	-1.457	-2.211 to -0.7034	Yes	**	0.0014			vehicle vs. 7d	-2.807	-4.325 to -1.290	Yes	**	0.0018			vehicle vs. 7d	-1.428	-3.204 to 0.3476	No	ns	0.1154
vehicle vs. 14d	-2.096	-2.850 to -1.342	Yes	***	0.0001			vehicle vs. 14d	-5.378	-6.896 to -3.861	Yes	****	<0.0001			vehicle vs. 14d	-4.822	-6.598 to -3.046	Yes	***	0.0002
Fig 1G	MFI of GSDMD
B cell	T cell	Neutrophil	Macrophage		Dunnett's multiple comparisons test	Mean Diff.	95.00% CI of diff.	Significant?	Summary	Adjusted P Value
944	1140	2508	7108		Macrophage vs. B cell	5354	4676 to 6032	Yes	****	<0.0001
899	1220	2765	7283		Macrophage vs. T cell	5113	4434 to 5791	Yes	****	<0.0001
870	1168	2012	6515		Macrophage vs. Neutrophil	4135	3457 to 4813	Yes	****	<0.0001
1082	1116	1637	5283
1030	1267	1907	5505
853	1215	2160	6107
Fig 1H	MFI of GSDMD
Sham	UIRI 2d	UIRI 7d	UIRI 14d		Dunnett's multiple comparisons test	Mean Diff.	95.00% CI of diff.	Significant?	Summary	Adjusted P Value
1602	890	5874	3237		Sham vs. 2d	558.4	24.11 to 1093	Yes	*	0.0398
1535	844	5505	3307		Sham vs. 7d	-4321	-4855 to -3787	Yes	****	<0.0001
1835	623	5347	2390		Sham vs. 14d	-1590	-2124 to -1055	Yes	****	<0.0001
722	787	5682	2957
964	722	5854	2715
Fig 1I	MFI of GSDMD
vehicle	FA 2d	FA 7d	FA 14d		Dunnett's multiple comparisons test	Mean Diff.	95.00% CI of diff.	Significant?	Summary	Adjusted P Value
2404	2687	10677	7601		vehicle vs. 2d	-333.6	-2884 to 2217	No	ns	0.9735
1483	1993	6933	4734		vehicle vs. 7d	-5163	-7714 to -2613	Yes	***	0.0002
1532	2064	5890	4387		vehicle vs. 14d	-4323	-6874 to -1773	Yes	**	0.0013
1708	1960	5675	9137
1658	1749	5427	4542
Fig 1J	Active caspase1+ / PI+ cell (%)
Sham	UIRI 2d	UIRI 7d	UIRI 14d		Dunnett's multiple comparisons test	Mean Diff.	95.00% CI of diff.	Significant?	Summary	Adjusted P Value
3.58	6.77	20.2	15.2		Sham vs. 2d	-3.862	-6.806 to -0.9178	Yes	**	0.0098
4.01	6.93	22	18.4		Sham vs. 7d	-14.53	-17.48 to -11.59	Yes	****	<0.0001
3.92	8.04	17.6	14.4		Sham vs. 14d	-11.39	-14.34 to -8.448	Yes	****	<0.0001
3.42	8.41	15.6	16.3
4.71	8.8	16.9	12.3
	Active caspase1+ / PI+ cell (%)
vehicle	FA 2d	FA 7d	FA 14d		Dunnett's multiple comparisons test	Mean Diff.	95.00% CI of diff.	Significant?	Summary	Adjusted P Value
7.09	8.66	23.2	11.9		Vehicle vs. 2d	-2.816	-6.882 to 1.250	No	ns	0.2121
6.8	9.16	19.3	12.6		Vehicle vs. 7d	-10.84	-14.91 to -6.778	Yes	****	<0.0001
6.06	10.4	14.2	11.5		Vehicle vs. 14d	-6.282	-10.35 to -2.216	Yes	**	0.0028
5.46	8.58	15.5	16.8
5.87	8.56	13.3	9.89

## Sheet: Fig 2
Fig 2A	Positive area (%)
	Sham Gsdmdfl/fl					Sham GsdmdΔLyz2					UIRI Gsdmdfl/fl					UIRI GsdmdΔLyz2
Masson	0.585	0.368	0.3108	0.4154	0.2728	0.3684	0.2264	0.3552	0.4694	0.555	8.32087	6.11676	9.5925	7.00631	8.59308	4.89512	4.56101	3.7905	2.5625	3.56625
Col I	0.867333	0.395	0.565714	1.07183	0.883	0.867333	0.395	0.565714	1.07183	0.883	8.69067	6.65967	8.98573	10.4912	7.61855	5.57167	3.90544	4.59887	5.42543	3.02756
Masson								Col I
Bonferroni's multiple comparisons test	Mean Diff.	95.00% CI of diff.	Below threshold?	Summary	Adjusted P Value			Bonferroni's multiple comparisons test	Mean Diff.	95.00% CI of diff.	Below threshold?	Summary	Adjusted P Value
Sham Gsdmdfl/fl vs. UIRI Gsdmdfl/fl	-7.534	-8.827 to -6.241	Yes	****	<0.0001			Sham Gsdmdfl/fl vs. UIRI Gsdmdfl/fl	-7.732	-9.169 to -6.295	Yes	****	<0.0001
UIRI Gsdmdfl/fl vs. UIRI GsdmdΔLyz2	4.05	2.757 to 5.343	Yes	****	<0.0001			UIRI Gsdmdfl/fl vs. UIRI GsdmdΔLyz2	3.982	2.545 to 5.419	Yes	****	<0.0001
Fig 2B	Relative protein expression
	Sham Gsdmdfl/fl					Sham GsdmdΔLyz2					UIRI Gsdmdfl/fl					UIRI GsdmdΔLyz2
GSDMD	1.23704	0.997661	0.765293	0.999832	1.00017	1.19946	1.65383	1.33144	1.05074	1.15845	7.65504	10.151	8.77075	6.52254	9.19922	5.16146	5.12507	4.82418	2.97542	3.11046
GSDMD-N	1.00857	1.02625	0.976669	0.812982	0.760077	0.782524	0.98348	0.822166	1.07068	1.02188	6.3125	9.7851	6.91967	5.73299	7.23715	0.784451	0.904111	0.862019	1.07097	0.883881
Col I	1.09928	1.08122	1.74889	1.3259	0.535698	0.656782	0.552384	0.729784	0.508549	1.07138	26.68	33.14	31.9135	23.1731	35.1911	9.84212	12.1652	15.9033	13.6266	19.3271
α-SMA	0.536668	0.406607	0.598457	0.429002	1.00489	1.90541	1.59438	1.09135	2.99629	1.028	16.4352	18.9929	18.1362	17.6519	15.4958	1.4876	7.96893	8.52095	11.2769	7.32707
GSDMD								GSDMD-N
Bonferroni's multiple comparisons test	Mean Diff.	95.00% CI of diff.	Below threshold?	Summary	Adjusted P Value			Bonferroni's multiple comparisons test	Mean Diff.	95.00% CI of diff.	Below threshold?	Summary	Adjusted P Value
Sham Gsdmdfl/fl vs. UIRI Gsdmdfl/fl	-7.458	-8.871 to -6.045	Yes	****	<0.0001			Sham Gsdmdfl/fl vs. UIRI Gsdmdfl/fl	-6.28	-7.511 to -5.049	Yes	****	<0.0001
UIRI Gsdmdfl/fl vs. UIRI GsdmdΔLyz2	4.22	2.807 to 5.633	Yes	****	<0.0001			UIRI Gsdmdfl/fl vs. UIRI GsdmdΔLyz2	6.3	5.069 to 7.531	Yes	****	<0.0001
Col I								α-SMA
Bonferroni's multiple comparisons test	Mean Diff.	95.00% CI of diff.	Below threshold?	Summary	Adjusted P Value			Bonferroni's multiple comparisons test	Mean Diff.	95.00% CI of diff.	Below threshold?	Summary	Adjusted P Value
Sham Gsdmdfl/fl vs. UIRI Gsdmdfl/fl	-28.86	-33.67 to -24.04	Yes	****	<0.0001			Sham Gsdmdfl/fl vs. UIRI Gsdmdfl/fl	-16.75	-19.83 to -13.67	Yes	****	<0.0001
UIRI Gsdmdfl/fl vs. UIRI GsdmdΔLyz2	15.84	11.03 to 20.66	Yes	****	<0.0001			UIRI Gsdmdfl/fl vs. UIRI GsdmdΔLyz2	10.03	6.948 to 13.10	Yes	****	<0.0001
Fig 2C	Positive area (%)
	Vehicle Gsdmdfl/fl					Vehicle GsdmdΔLyz2					FA Gsdmdfl/fl					FA GsdmdΔLyz2
Masson	0.433833	0.412	0.525	0.369667		0.541	0.384333	0.457333	0.427333		8.27567	7.7105	5.99914	7.656	9.72833	4.13133	3.71217	3.993	4.32517	3.57433
Col I	0.128286	0.417666	0.242858	0.165666	0.273666	0.319714	0.396666	0.440858	0.534286	0.446334	6.3094	5.21746	5.69067	6.3	4.8346	3.66489	3.0188	2.8944	2.99933	3.92725
Masson								Col I
Bonferroni's multiple comparisons test	Mean Diff.	95.00% CI of diff.	Below threshold?	Summary	Adjusted P Value			Bonferroni's multiple comparisons test	Mean Diff.	95.00% CI of diff.	Below threshold?	Summary	Adjusted P Value
Vehicle Gsdmdfl/fl vs. FA Gsdmdfl/fl	-7.441	-8.651 to -6.231	Yes	****	<0.0001			Vehicle Gsdmdfl/fl vs. FA Gsdmdfl/fl	-5.424	-6.061 to -4.787	Yes	****	<0.0001
FA Gsdmdfl/fl vs. FA GsdmdΔLyz2	3.93	2.789 to 5.071	Yes	****	<0.0001			FA Gsdmdfl/fl vs. FA GsdmdΔLyz2	2.37	1.733 to 3.007	Yes	****	<0.0001
Fig 2D	Relative protein expression
	Vehicle Gsdmdfl/fl					Vehicle GsdmdΔLyz2					FA Gsdmdfl/fl					FA GsdmdΔLyz2
GSDMD	0.673428	1.03375	1.29282	0.904711	1.09528	1.08777	1.33965	2.0934	0.843715	1.30526	7.77148	12.0051	9.13743	8.99412	7.43062	4.86479	5.23415	5.90951	4.92984	3.29019
GSDMD-N	1.15055	0.852525	0.996947	1.08399	0.916034	0.873632	1.15894	1.24014	0.944236	0.89544	7.01657	9.38451	6.91559	9.56622	5.15549	0.985389	1.30607	1.01933	2.05136	1.41844
Col I	1.30081	1.02711	0.859635	0.948091	0.864382	0.929609	0.864424	0.835867	0.839154	0.792748	20.8137	37.4265	38.7675	26.801	13.1523	2.56656	11.6871	11.9555	8.57152	13.8927
α-SMA	2.04	0.83	0.5	1.41	1.22	1.58	1.06	1.71	1.13	1.5	18.5278	19.3762	21.37	12.9825	8.03377	5.38876	8.09921	8.26795	11.2842	9.20131
GSDMD								GSDMD-N
Bonferroni's multiple comparisons test	Mean Diff.	95.00% CI of diff.	Below threshold?	Summary	Adjusted P Value			Bonferroni's multiple comparisons test	Mean Diff.	95.00% CI of diff.	Below threshold?	Summary	Adjusted P Value
Vehicle Gsdmdfl/fl vs. FA Gsdmdfl/fl	-8.07	-9.721 to -6.419	Yes	****	<0.0001			Vehicle Gsdmdfl/fl vs. FA Gsdmdfl/fl	-6.61	-8.109 to -5.111	Yes	****	<0.0001
FA Gsdmdfl/fl vs. FA GsdmdΔLyz2	4.224	2.573 to 5.875	Yes	****	<0.0001			FA Gsdmdfl/fl vs. FA GsdmdΔLyz2	6.252	4.753 to 7.751	Yes	****	<0.0001
Col I								α-SMA
Bonferroni's multiple comparisons test	Mean Diff.	95.00% CI of diff.	Below threshold?	Summary	Adjusted P Value			Bonferroni's multiple comparisons test	Mean Diff.	95.00% CI of diff.	Below threshold?	Summary	Adjusted P Value
Vehicle Gsdmdfl/fl vs. FA Gsdmdfl/fl	-26.39	-35.61 to -17.18	Yes	****	<0.0001			Vehicle Gsdmdfl/fl vs. FA Gsdmdfl/fl	-14.86	-19.47 to -10.25	Yes	****	<0.0001
FA Gsdmdfl/fl vs. FA GsdmdΔLyz2	17.66	8.440 to 26.87	Yes	***	0.0004			FA Gsdmdfl/fl vs. FA GsdmdΔLyz2	7.61	2.999 to 12.22	Yes	**	0.0017

## Sheet: Fig 3
Fig 3A	Active caspase1+ / PI+ cell (%)		Fig 3A	Active caspase1+ / PI+ cell (%)
	(macrophage)			(CCR2+ macrophage)
Gsdmdfl/fl	GsdmdΔLyz2		Gsdmdfl/fl	GsdmdΔLyz2
17.3	3.69		21.7	6.47
16.4	4		24.5	6.8
19.7	5.56		25.5	8.07
18.6	5.65		24.7	8.47
16.2	5.79		24.6	9.39
Unpaired t test			Unpaired t test
P value	<0.0001		P value	<0.0001
P value summary	****		P value summary	****
One- or two-tailed P value?	Two-tailed		One- or two-tailed P value?	Two-tailed
Fig 3B	F4/80+ area（%）
	Gsdmdfl/fl					GsdmdΔLyz2
Sham	0.4752	0.3098	0.541	0.5824	0.419	0.2792	0.376	0.2504	0.557	0.519
UIRI 7d	4.94433	3.776	4.38029	3.30629	4.39429	2.68517	2.01517	1.87283	1.5135	2.42843
UIRI 14d	5.55083	6.891	10.53	10.4273	5.857	2.786	2.9755	2.9665	3.852	2.62383
Bonferroni's multiple comparisons test	Mean Diff.	95.00% CI of diff.	Significant?	Summary	Adjusted P Value
Sham Gsdmdfl/fl vs. UIRI 7d Gsdmdfl/fl	-3.694	-5.521 to -1.867	Yes	****	<0.0001
Sham Gsdmdfl/fl vs. UIRI 14d Gsdmdfl/fl	-7.386	-9.213 to -5.559	Yes	****	<0.0001
UIRI 7d Gsdmdfl/fl vs. UIRI 7d GsdmdΔLyz2	2.056	0.2287 to 3.883	Yes	*	0.0227
UIRI 14d Gsdmdfl/fl vs. UIRI 14d GsdmdΔLyz2	4.81	2.983 to 6.637	Yes	****	<0.0001
Fig 3B	CD3+ area（%）
	Gsdmdfl/fl					GsdmdΔLyz2
Sham	0.07	0.08	0.06	0.06	0.05	0.04	0.06	0.05	0.06	0.08
UIRI 7d	0.78	1.44	1.01	1.32	0.89	0.45	0.26	0.26	0.45	0.36
UIRI 14d	1.55	2.22	2.47	2.9	1.81	0.59	0.65	0.75	0.53	0.64
Bonferroni's multiple comparisons test	Mean Diff.	95.00% CI of diff.	Significant?	Summary	Adjusted P Value
Sham Gsdmdfl/fl vs. UIRI 7d Gsdmdfl/fl	-1.024	-1.454 to -0.5943	Yes	****	<0.0001
Sham Gsdmdfl/fl vs. UIRI 14d Gsdmdfl/fl	-2.126	-2.556 to -1.696	Yes	****	<0.0001
UIRI 7d Gsdmdfl/fl vs. UIRI 7d GsdmdΔLyz2	0.732	0.3023 to 1.162	Yes	***	0.0005
UIRI 14d Gsdmdfl/fl vs. UIRI 14d GsdmdΔLyz2	1.558	1.128 to 1.988	Yes	****	<0.0001
Fig 3C	macrophage		Fig 3C	CCR2+ macrophage
Gsdmdfl/fl	GsdmdΔLyz2		Gsdmdfl/fl	GsdmdΔLyz2
1239076	851376		971931	671364
1155358	779152		932531	585993
1760773	823122		1437447	696011
949497	767367		727434	585933
1139472	856881		888502	693822
Unpaired t test			Unpaired t test
P value	0.0137		P value	0.0219
P value summary	*		P value summary	*
One- or two-tailed P value?	Two-tailed		One- or two-tailed P value?	Two-tailed
Fig 3D	Tnf-α mRNA
	Gsdmdfl/fl					GsdmdΔLyz2
Sham	1.125	0.742	1.166	0.648		0.276	1.011	0.524	0.742
UIRI 7d	18.903	18.916	17.036	24.298	17.3946	13.395	10.917	9.114	10.104	13.034
Bonferroni's multiple comparisons test	Mean Diff.	95.00% CI of diff.	Below threshold?	Summary	Adjusted P Value
Sham Gsdmdfl/fl vs. UIRI 7d Gsdmdfl/fl	-18.39	-21.52 to -15.26	Yes	****	<0.0001
UIRI 7d Gsdmdfl/fl vs. UIRI 7d GsdmdΔLyz2	7.998	5.049 to 10.95	Yes	****	<0.0001
	Il-6 mRNA
	Gsdmdfl/fl					GsdmdΔLyz2
Sham	1.06567	0.822925	1.1597	0.605736		0.623826	1.09923	0.768266	1.20111
UIRI 7d	6.43479	4.07498	5.50545	6.86215	8.53123	2.35885	2.77926	3.82301	4.00021	3.14016
Bonferroni's multiple comparisons test	Mean Diff.	95.00% CI of diff.	Below threshold?	Summary	Adjusted P Value
Sham Gsdmdfl/fl vs. UIRI 7d Gsdmdfl/fl	-5.365	-7.001 to -3.729	Yes	****	<0.0001
UIRI 7d Gsdmdfl/fl vs. UIRI 7d GsdmdΔLyz2	3.06	1.518 to 4.602	Yes	***	0.0004
	Il-1β mRNA
	Gsdmdfl/fl					GsdmdΔLyz2
Sham	0.865	0.987	1.33	1.79426		1.105	1.296	1.241	0.69568
UIRI 7d	9.19698	7.69611	8.63565	11.3991	8.90799	5.35628	3.15968	5.82253	4.27977	5.99037
Bonferroni's multiple comparisons test	Mean Diff.	95.00% CI of diff.	Below threshold?	Summary	Adjusted P Value
Sham Gsdmdfl/fl vs. UIRI 7d Gsdmdfl/fl	-7.925	-9.601 to -6.249	Yes	****	<0.0001
UIRI 7d Gsdmdfl/fl vs. UIRI 7d GsdmdΔLyz2	4.248	2.668 to 5.828	Yes	****	<0.0001
	Ccl2 mRNA
	Gsdmdfl/fl					GsdmdΔLyz2
Sham	0.52	0.726	1.815	0.357		0.189	0.709	0.747	1.583
UIRI 7d	75.479	49.424	51.67	73.477	75.5955	37.733	31.309	32.995	26.248	18.351
Bonferroni's multiple comparisons test	Mean Diff.	95.00% CI of diff.	Below threshold?	Summary	Adjusted P Value
Sham Gsdmdfl/fl vs. UIRI 7d Gsdmdfl/fl	-64.27	-78.03 to -50.52	Yes	****	<0.0001
UIRI 7d Gsdmdfl/fl vs. UIRI 7d GsdmdΔLyz2	35.8	22.83 to 48.77	Yes	****	<0.0001
Fig 3E	TNF-α protein
	Gsdmdfl/fl					GsdmdΔLyz2
Sham	2.05283	0.638546	0.725271	0.698858	0.884496	0.990233	1.06789	1.11465	1.60682	0.996984
UIRI 7d	6.79819	4.54037	4.59317	6.48535	5.43802	2.94365	2.35426	1.37849	2.68284	0.94845
Bonferroni's multiple comparisons test	Mean Diff.	95.00% CI of diff.	Below threshold?	Summary	Adjusted P Value
Sham Gsdmdfl/fl vs. UIRI 7d Gsdmdfl/fl	-4.572	-5.746 to -3.398	Yes	****	<0.0001
UIRI 7d Gsdmdfl/fl vs. UIRI 7d GsdmdΔLyz2	3.512	2.338 to 4.686	Yes	****	<0.0001
	IL-6 protein
	Gsdmdfl/fl					GsdmdΔLyz2
Sham	1.36822	1.3442	0.851399	0.757102	0.679089	0.74666	1.45958	0.522577	0.499	0.550438
UIRI 7d	3.25201	2.98479	2.27322	2.62335	2.09028	1.30005	1.48027	1.27644	1.48261	1.32072
Bonferroni's multiple comparisons test	Mean Diff.	95.00% CI of diff.	Below threshold?	Summary	Adjusted P Value
Sham Gsdmdfl/fl vs. UIRI 7d Gsdmdfl/fl	-1.642	-2.203 to -1.081	Yes	****	<0.0001
UIRI 7d Gsdmdfl/fl vs. UIRI 7d GsdmdΔLyz2	1.27	0.7086 to 1.831	Yes	****	<0.0001
Fig 3F	IL-1β (pg/mg)
	Gsdmdfl/fl					GsdmdΔLyz2
Sham	3.46849	4.22094	4.15624	3.9886		4.53381	4.07088	3.22984	2.66884
UIRI 7d	156.282	149.135	155.589	122.943	122.272	69.8761	93.6385	41.5189	54.2527	93.0507
Bonferroni's multiple comparisons test	Mean Diff.	95.00% CI of diff.	Below threshold?	Summary	Adjusted P Value
Sham Gsdmdfl/fl vs. UIRI 7d Gsdmdfl/fl	-137.3	-163.3 to -111.3	Yes	****	<0.0001
UIRI 7d Gsdmdfl/fl vs. UIRI 7d GsdmdΔLyz2	70.78	46.26 to 95.29	Yes	****	<0.0001
	IL-18 (pg/mg)
	Gsdmdfl/fl					GsdmdΔLyz2
Sham	0.0660432	0.201219	0.487824	0.28352		0.260048	0.377948	0.249779	0.262503
UIRI 7d	4.09736	4.06872	5.59904	3.74444	6.45137	1.79771	1.82275	1.58875	1.8314	1.21359
Bonferroni's multiple comparisons test	Mean Diff.	95.00% CI of diff.	Below threshold?	Summary	Adjusted P Value
Sham Gsdmdfl/fl vs. UIRI 7d Gsdmdfl/fl	-4.532	-5.624 to -3.440	Yes	****	<0.0001
UIRI 7d Gsdmdfl/fl vs. UIRI 7d GsdmdΔLyz2	3.142	2.112 to 4.172	Yes	****	<0.0001

## Sheet: Fig 4
Fig 4B	pro-casp-1 protein							casp-1 p20	GSDMD-N protein
Blank	CTL_CM	HRL_CM	CTL_CM+Ngr	HRL_CM+Ngr				Blank	CTL_CM	HRL_CM	CTL_CM+Ngr	HRL_CM+Ngr
1.06584	1.11564	1.84941	1.11695	0.932282				1.02552	0.960882	1.03451	1.06764	3.88016
0.985823	1.00212	1.86992	0.980787	0.920706				0.977623	1.06864	1.00848	0.997275	4.39094
0.94834	1.05194	1.79853	0.98347	0.948541				0.996845	0.904236	0.972867	0.972813	3.27913
Bonferroni's multiple comparisons test	Mean Diff.	95.00% CI of diff.	Below threshold?	Summary	Adjusted P Value			Bonferroni's multiple comparisons test	Mean Diff.	95.00% CI of diff.	Below threshold?	Summary	Adjusted P Value
CTL_CM vs. HRL_CM	-0.7827	-0.8983 to -0.6671	Yes	****	<0.0001			CTL_CM vs. HRL_CM	-0.02736	-0.5719 to 0.5172	No	ns	>0.9999
CTL_CM+Ngr vs. HRL_CM+Ngr	0.09323	-0.02237 to 0.2088	No	ns	0.1192			CTL_CM+Ngr vs. HRL_CM+Ngr	-2.837	-3.382 to -2.293	Yes	****	<0.0001
Fig 4B	GSDMD protein								GSDMD-N protein
Blank	CTL_CM	HRL_CM	CTL_CM+Ngr	HRL_CM+Ngr				Blank	CTL_CM	HRL_CM	CTL_CM+Ngr	HRL_CM+Ngr
0.974229	1.0287	1.61769	0.946038	0.531061				0.915969	0.834009	0.883436	0.82283	3.9559
1.0093	1.03761	1.51506	0.955169	0.577243				1.02961	0.829339	1.05094	0.825145	5.60034
1.01648	1.02827	1.69949	0.945306	0.675058				1.05443	0.947739	1.1054	0.946533	6.81289
Bonferroni's multiple comparisons test	Mean Diff.	95.00% CI of diff.	Below threshold?	Summary	Adjusted P Value			Bonferroni's multiple comparisons test	Mean Diff.	95.00% CI of diff.	Below threshold?	Summary	Adjusted P Value
CTL_CM vs. HRL_CM	-0.58	-0.6967 to -0.4633	Yes	****	<0.0001			CTL_CM vs. HRL_CM	-0.1433	-1.529 to 1.242	No	ns	>0.9999
CTL_CM+Ngr vs. HRL_CM+Ngr	0.3567	0.2399 to 0.4734	Yes	****	<0.0001			CTL_CM+Ngr vs. HRL_CM+Ngr	-4.59	-5.975 to -3.205	Yes	****	<0.0001
Fig 4E	PI+ cells (%)
Blank	CTL_CM	HRL_CM	CTL_CM+Ngr	HRL_CM+Ngr
0	0	0	0	76
0	0	0	0	69.1
0	0	0	0	71.4
Bonferroni's multiple comparisons test	Mean Diff.	95.00% CI of diff.	Below threshold?	Summary	Adjusted P Value
CTL_CM vs. HRL_CM	0	-3.379 to 3.379	No	ns	>0.9999
CTL_CM+Ngr vs. HRL_CM+Ngr	-72.17	-75.55 to -68.79	Yes	****	<0.0001
Fig 4F	LDH release (%)
Blank	CTL_CM	HRL_CM	CTL_CM+Ngr	HRL_CM+Ngr
0.1	1	3.8	5.9	29.4
0.1	0.9	4.9	4.9	27.6
0.1	0.5	4.3	5	27.3
Bonferroni's multiple comparisons test	Mean Diff.	95.00% CI of diff.	Significant?	Summary	Adjusted P Value
CTL_CM vs. HRL_CM	-3.533	-4.882 to -2.185	Yes	****	<0.0001
CTL_CM+Ngr vs. HRL_CM+Ngr	-22.83	-24.18 to -21.48	Yes	****	<0.0001
Fig 4G
	Blank			CTL			HRL			CTL+Nig			HRL+Nig
IL-1β	1.6	0.39	0.51	1.6	1.39	1.51	12.04	6.03	3.12	13.4533	12.5733	8.55333	711.073	655.003	704.303
IL-18	2.472	2.368	3.394	2.576	3.858	5.88	4.734	5.224	1.36	2.264	3.118	2.546	14.078	15.108	16.188
IL-1β								IL-18
Bonferroni's multiple comparisons test	Mean Diff.	95.00% CI of diff.	Significant?	Summary	Adjusted P Value			Bonferroni's multiple comparisons test	Mean Diff.	95.00% CI of diff.	Significant?	Summary	Adjusted P Value
CTL_CM vs. HRL_CM	-5.563	-35.43 to 24.30	No	ns	>0.9999			CTL_CM vs. HRL_CM	0.332	-2.524 to 3.188	No	ns	>0.9999
CTL_CM+Ngr vs. HRL_CM+Ngr	-678.6	-708.5 to -648.7	Yes	****	<0.0001			CTL_CM+Ngr vs. HRL_CM+Ngr	-12.48	-15.34 to -9.626	Yes	****	<0.0001

## Sheet: Fig 5
Fig 5B	Gsdmd mRNA	Fold change					Il-1β mRNA	Fold change						Il-18 mRNA	Fold change
CTL_CM	HRL_CM	CTL_CM+Ngr	HRL_CM+Ngr				CTL_CM	HRL_CM	CTL_CM+Ngr	HRL_CM+Ngr				CTL_CM	HRL_CM	CTL_CM+Ngr	HRL_CM+Ngr
1.08214	1.73553	0.657368	0.908012				0.812949	11.1024	1.20939	14.3985				1.02016	4.65868	0.81005	3.88506
0.885643	1.7218	0.653301	0.881491				1.05021	11.8387	1.33181	13.8295				0.975234	4.48388	0.890518	3.9899
1.03028	1.71163	0.703803	0.952752				0.986146	10.9335	1.09214	13.7284				1.10287	4.694	0.931199	3.951
0.996221	1.58716	0.634914	0.996645				1.04259	11.0189	1.1976	13.3493				0.942823	4.66762	0.918459	4.2018
1.00571	1.78052	0.697533	1.01376				1.10811	11.1698	1.28636	13.5424				0.958916	4.46153	0.835531	4.20917
Bonferroni's multiple comparisons test	Mean Diff.	95.00% CI of diff.	Below threshold?	Summary	Adjusted P Value		Bonferroni's multiple comparisons test	Mean Diff.	95.00% CI of diff.	Below threshold?	Summary	Adjusted P Value		Bonferroni's multiple comparisons test	Mean Diff.	95.00% CI of diff.	Below threshold?	Summary	Adjusted P Value
CTL_CM vs. HRL_CM	-0.706	-0.7987 to -0.6133	Yes	****	<0.0001		CTL_CM vs. HRL_CM	-10.21	-10.65 to -9.776	Yes	****	<0.0001		CTL_CM vs. HRL_CM	-3.592	-3.750 to -3.434	Yes	****	<0.0001
CTL_CM+Ngr vs. HRL_CM+Ngr	-0.282	-0.3747 to -0.1893	Yes	****	<0.0001		CTL_CM+Ngr vs. HRL_CM+Ngr	-12.55	-12.98 to -12.11	Yes	****	<0.0001		CTL_CM+Ngr vs. HRL_CM+Ngr	-3.17	-3.328 to -3.012	Yes	****	<0.0001
Fig 5F	Relative mRNA expression
	CTL_CM					HRL_CM					CTL_CM+Ngr					HRL_CM+Ngr
Jak2	1.27362	0.941778	1.04121	1.02361	0.719826	5.25263	5.93148	4.59658	5.33525	4.7557	1.0986	0.959383	1.28272	1.07377	0.915042	3.55582	2.1374	2.66355	2.41975	2.79506
Stat1	1.32089	1.42339	0.826737	0.71115	0.711217	8.59742	12.1755	8.9171	9.42213	10.5947	0.64917	0.929079	0.924212	1.07526	0.77454	9.83758	5.30928	7.48304	9.02237	9.03377
Stat2	1.44844	1.16581	0.802475	0.733292	0.850112	7.33387	10.5074	10.0171	9.10642	9.26712	0.488334	0.656916	0.720751	0.769263	0.505534	6.26999	5.20389	5.76874	5.67761	7.31703
Stat3	1.13388	1.18002	0.940084	0.807285	0.938739	1.3891	1.73211	1.47341	1.81587	1.72186	1.28396	1.08108	1.19095	1.25228	0.95955	2.14325	1.98932	1.41802	1.39535	1.45711
Jak2							Stat1							Stat2							Stat3
Bonferroni's multiple comparisons test	Mean Diff.	95.00% CI of diff.	Below threshold?	Summary	Adjusted P Value		Bonferroni's multiple comparisons test	Mean Diff.	95.00% CI of diff.	Below threshold?	Summary	Adjusted P Value		Bonferroni's multiple comparisons test	Mean Diff.	95.00% CI of diff.	Below threshold?	Summary	Adjusted P Value		Bonferroni's multiple comparisons test	Mean Diff.	95.00% CI of diff.	Below threshold?	Summary	Adjusted P Value
CTL_CM vs. HRL_CM	-4.178	-4.794 to -3.562	Yes	****	<0.0001		CTL_CM vs. HRL_CM	-8.944	-10.78 to -7.109	Yes	****	<0.0001		CTL_CM vs. HRL_CM	-8.248	-9.415 to -7.081	Yes	****	<0.0001		CTL_CM vs. HRL_CM	-0.626	-0.9760 to -0.2760	Yes	***	0.0009
CTL_CM+Ngr vs. HRL_CM+Ngr	-1.65	-2.266 to -1.034	Yes	****	<0.0001		CTL_CM+Ngr vs. HRL_CM+Ngr	-7.266	-9.101 to -5.431	Yes	****	<0.0001		CTL_CM+Ngr vs. HRL_CM+Ngr	-5.418	-6.585 to -4.251	Yes	****	<0.0001		CTL_CM+Ngr vs. HRL_CM+Ngr	-0.53	-0.8800 to -0.1800	Yes	**	0.0035
Fig 5G	Relative protein expression
	0			30			60			180			360 (min)
p-JAK2	1.00301	1.00239	0.997347	3.50338	3.68241	3.35909	2.3763	2.37703	2.13376	1.86512	1.78032	1.818	1.38979	1.44349	1.21234
p-STAT1	1.06643	1.00598	0.945348	17.3242	14.9931	17.6781	23.6581	22.7344	20.8956	10.5849	6.82674	8.77278	3.83043	2.98719	3.5052
p-STAT2	1.04117	0.996904	0.976422	1.47955	1.85033	1.19654	1.81751	1.61474	1.53804	25.0644	26.8835	26.292	20.9855	18.1165	18.8485
p-STAT3	0.900354	0.915142	1.18645	2.94163	3.45777	3.34796	6.75269	5.7572	6.84007	8.01494	7.64626	7.64306	5.57804	5.64502	5.64593
p-JAK2							p-STAT1							p-STAT2							p-STAT3
Dunnett's multiple comparisons test	Mean Diff.	95.00% CI of diff.	Below threshold?	Summary	Adjusted P Value		Dunnett's multiple comparisons test	Mean Diff.	95.00% CI of diff.	Below threshold?	Summary	Adjusted P Value		Dunnett's multiple comparisons test	Mean Diff.	95.00% CI of diff.	Below threshold?	Summary	Adjusted P Value		Dunnett's multiple comparisons test	Mean Diff.	95.00% CI of diff.	Below threshold?	Summary	Adjusted P Value
0 vs. 30	-2.513	-2.779 to -2.248	Yes	****	<0.0001		0 vs. 30	-15.65	-18.60 to -12.70	Yes	****	<0.0001		0 vs. 30	-0.5033	-2.396 to 1.389	No	ns	0.8545		0 vs. 30	-2.247	-2.998 to -1.495	Yes	****	<0.0001
0 vs. 60	-1.297	-1.562 to -1.031	Yes	****	<0.0001		0 vs. 60	-21.42	-24.37 to -18.47	Yes	****	<0.0001		0 vs. 60	-0.65	-2.543 to 1.243	No	ns	0.7236		0 vs. 60	-5.447	-6.198 to -4.695	Yes	****	<0.0001
0 vs. 180	-0.8233	-1.089 to -0.5579	Yes	****	<0.0001		0 vs. 180	-7.717	-10.67 to -4.768	Yes	****	<0.0001		0 vs. 180	-25.07	-26.96 to -23.18	Yes	****	<0.0001		0 vs. 180	-6.763	-7.515 to -6.012	Yes	****	<0.0001
0 vs. 360 (min)	-0.3467	-0.6121 to -0.08125	Yes	*	0.0119		0 vs. 360 (min)	-2.433	-5.382 to 0.5153	No	ns	0.1131		0 vs. 360 (min)	-18.31	-20.21 to -16.42	Yes	****	<0.0001		0 vs. 360 (min)	-4.623	-5.375 to -3.872	Yes	****	<0.0001
	Relative protein expression
	0			30			60			180			360 (min)
JAK2	0.963657	1.00979	1.03061	1.00388	1.1253	1.22699	1.08499	1.20242	1.13433	1.59862	1.77198	1.56839	2.27125	2.60913	2.09755
STAT1	1.02223	0.994325	0.984688	1.08021	1.0165	1.06592	0.979968	0.974095	0.910664	1.12559	1.01383	1.09669	1.45926	1.41185	1.4229
STAT2	0.996166	1.08984	0.919822	1.10408	1.16948	1.33842	1.02546	1.02939	1.25186	1.65576	1.73087	1.65293	1.83505	1.98802	1.89273
STAT3	1.00086	1.00502	1.08038	0.947876	1.00969	1.09844	0.988859	0.94454	1.11505	0.858054	0.798664	0.903346	0.966659	0.97139	1.14287
GSDMD	0.983429	1.02394	1.00386	1.08805	1.0568	1.23137	1.01374	1.29039	1.12987	1.63978	1.69278	1.68352	1.80126	1.7954	1.71384
JAK2							STAT1							STAT2							STAT3							GSDMD
Dunnett's multiple comparisons test	Mean Diff.	95.00% CI of diff.	Below threshold?	Summary	Adjusted P Value		Dunnett's multiple comparisons test	Mean Diff.	95.00% CI of diff.	Below threshold?	Summary	Adjusted P Value		Dunnett's multiple comparisons test	Mean Diff.	95.00% CI of diff.	Below threshold?	Summary	Adjusted P Value		Dunnett's multiple comparisons test	Mean Diff.	95.00% CI of diff.	Below threshold?	Summary	Adjusted P Value		Dunnett's multiple comparisons test	Mean Diff.	95.00% CI of diff.	Below threshold?	Summary	Adjusted P Value
0 vs. 30	-0.12	-0.4492 to 0.2092	No	ns	0.6847		0 vs. 30	-0.06	-0.1514 to 0.03141	No	ns	0.2394		0 vs. 30	-0.2	-0.4272 to 0.02719	No	ns	0.0877		0 vs. 30	0.01	-0.1679 to 0.1879	No	ns	0.9992		0 vs. 30	-0.1267	-0.3148 to 0.06145	No	ns	0.2227
0 vs. 60	-0.1367	-0.4659 to 0.1926	No	ns	0.5913		0 vs. 60	0.04333	-0.04807 to 0.1347	No	ns	0.4872		0 vs. 60	-0.1	-0.3272 to 0.1272	No	ns	0.5461		0 vs. 60	0.01333	-0.1645 to 0.1912	No	ns	0.9981		0 vs. 60	-0.1433	-0.3315 to 0.04479	No	ns	0.1508
0 vs. 180	-0.6467	-0.9759 to -0.3174	Yes	***	0.0007		0 vs. 180	-0.08333	-0.1747 to 0.008074	No	ns	0.0758		0 vs. 180	-0.6767	-0.9039 to -0.4495	Yes	****	<0.0001		0 vs. 180	0.1767	-0.001206 to 0.3545	No	ns	0.0516		0 vs. 180	-0.67	-0.8581 to -0.4819	Yes	****	<0.0001
0 vs. 360 (min)	-1.327	-1.656 to -0.9974	Yes	****	<0.0001		0 vs. 360 (min)	-0.4333	-0.5247 to -0.3419	Yes	****	<0.0001		0 vs. 360 (min)	-0.9033	-1.131 to -0.6761	Yes	****	<0.0001		0 vs. 360 (min)	0.003333	-0.1745 to 0.1812	No	ns	>0.9999		0 vs. 360 (min)	-0.77	-0.9581 to -0.5819	Yes	****	<0.0001
Fig 5H	GSDMD protein
CTL_CM+Scramble	CTL_CM+siJAK2	HRL_CM+Scramble	HRL_CM+siJAK2		Bonferroni's multiple comparisons test	Mean Diff.	95.00% CI of diff.	Below threshold?	Summary	Adjusted P Value
0.991978	1.07629	1.73611	1.12373		CTL_CM+Scramble vs. CTL_CM+siJAK2	-0.05667	-0.1628 to 0.04950	No	ns	0.3603
0.954978	0.988411	1.64746	1.13786		HRL_CM+Scramble vs. HRL_CM+siJAK2	0.57	0.4638 to 0.6762	Yes	****	<0.0001
1.05305	1.0919	1.66474	1.08288
Fig 5I	GSDMD-N protein
CTL_CM+Scramble+Ngr	CTL_CM+siJAK2+Ngr	HRL_CM+Scramble+Ngr	HRL_CM+siJAK2+Ngr		Bonferroni's multiple comparisons test	Mean Diff.	95.00% CI of diff.	Below threshold?	Summary	Adjusted P Value
1.00236	0.945406	7.4462	4.43039		CTL_CM+Scramble+Ngr vs. CTL_CM+siJAK2+Ngr	0.001957	-0.5169 to 0.5208	No	ns	>0.9999
0.999448	1.08199	8.11125	4.12194		HRL_CM+Scramble+Ngr vs. HRL_CM+siJAK2+Ngr	2.947	2.429 to 3.466	Yes	****	<0.0001
1.01018	0.978713	7.47505	3.93806

## Sheet: Fig 6
Fig 6B
NC	STAT1	STAT2	IRF9	STAT1+IRF9	STAT2+IRF9	STTA1+STAT2+IRF9
1.05113	1.22883	1.45691	1.48545	1.32452	3.90082	5.4383
0.967526	1.17481	1.24516	1.32915	1.29429	3.15474	4.10118
0.981305	0.950376	1.28791	1.32204	1.2026	2.99953	4.11887
Dunnett's multiple comparisons test	Mean Diff.	95.00% CI of diff.	Significant?	Summary	Adjusted P Value
NC vs. STAT1	-0.1167	-0.9557 to 0.7223	No	ns	0.996
NC vs. STAT2	-0.3333	-1.172 to 0.5057	No	ns	0.7202
NC vs. IRF9	-0.38	-1.219 to 0.4590	No	ns	0.613
NC vs. STAT1+IRF9	-0.27	-1.109 to 0.5690	No	ns	0.8526
NC vs. STAT2+IRF9	-2.35	-3.189 to -1.511	Yes	****	<0.0001
NC vs. STAT1+STAT2+IRF9	-3.553	-4.392 to -2.714	Yes	****	<0.0001
Fig 6D
NC	GSDMD	GSDMD MUT1	GSDMD MUT2
1.02951	3.45359	2.29864	1.8805
1.05904	3.42615	2.1654	2.31607
0.911446	4.21849	2.00683	2.98927
Bonferroni's multiple comparisons test	Mean Diff.	95.00% CI of diff.	Significant?	Summary	Adjusted P Value
NC vs. GSDMD	-2.699	-3.606 to -1.793	Yes	****	<0.0001
GSDMD vs. GSDMD MUT1	1.542	0.6363 to 2.449	Yes	**	0.0027
GSDMD vs. GSDMD MUT2	1.304	0.3979 to 2.210	Yes	**	0.0074
Fig 6E
IgG	STAT2	P value	0.0008			IgG	IRF9	P value	<0.0001
0.552	7.855	P value summary	***			0.861	10.077	P value summary	****
1.263	5.963	Significantly different (P < 0.05)?	Yes			0.992	10.972	Significantly different (P < 0.05)?	Yes
0.672	8.103	One- or two-tailed P value?	Two-tailed			1.171	11.261	One- or two-tailed P value?	Two-tailed
Fig 6F	Gsdmd mRNA
CTL_CM+Scramble	CTL_CM+siSTAT2	HRL_CM+Scramble	HRL_CM+siSTAT2
0.945379	0.619366	1.96836	0.775255
1.11347	0.653359	1.62541	0.8868
0.941191	0.446036	2.02108	0.561814
Bonferroni's multiple comparisons test	Mean Diff.	95.00% CI of diff.	Below threshold?	Summary	Adjusted P Value
CTL_CM+Scramble vs. CTL_CM+siSTAT2	0.4271	0.08005 to 0.7741	Yes	*	0.0191
HRL_CM+Scramble vs. HRL_CM+siSTAT2	1.13	0.7833 to 1.477	Yes	****	<0.0001
Fig 6G	Gsdmd mRNA
CTL_CM+Scramble	CTL_CM+siIRF9	HRL_CM+Scramble	HRL_CM+siIRF9
0.926485	0.651102	2.02556	1.01968
1.01627	0.650682	2.0376	0.925884
1.05727	0.634681	1.92797	0.998634
Bonferroni's multiple comparisons test	Mean Diff.	95.00% CI of diff.	Below threshold?	Summary	Adjusted P Value
CTL_CM+Scramble vs. CTL_CM+siIRF9	0.36	0.2449 to 0.4751	Yes	****	<0.0001
HRL_CM+Scramble vs. HRL_CM+siIRF9	1.017	0.9016 to 1.132	Yes	****	<0.0001
Fig 6H	GSDMD protein
CTL_CM+Scramble	CTL_CM+siSTAT2	HRL_CM+Scramble	HRL_CM+siSTAT2
0.98	0.83	1.77	0.81
0.98	0.63	1.67	0.76
1.04	0.72	1.79	0.93
Bonferroni's multiple comparisons test	Mean Diff.	95.00% CI of diff.	Below threshold?	Summary	Adjusted P Value
CTL_CM+Scramble vs. CTL_CM+siSTAT2	0.2733	0.1030 to 0.4437	Yes	**	0.0045
HRL_CM+Scramble vs. HRL_CM+siSTAT2	0.91	0.7396 to 1.080	Yes	****	<0.0001
Fig 6I	GSDMD protein
CTL_CM+Scramble	CTL_CM+siIRF9	HRL_CM+Scramble	HRL_CM+siIRF9
0.902312	0.629125	1.79699	0.920898
1.01757	0.526088	1.63079	0.787987
1.08012	0.57977	1.82267	0.907162
Bonferroni's multiple comparisons test	Mean Diff.	95.00% CI of diff.	Below threshold?	Summary	Adjusted P Value
CTL_CM+Scramble vs. CTL_CM+siIRF9	0.4217	0.2372 to 0.6062	Yes	***	0.0005
HRL_CM+Scramble vs. HRL_CM+siIRF9	0.8781	0.6936 to 1.063	Yes	****	<0.0001
Fig 6J	GSDMD-N protein
CTL_CM+Scramble+Ngr	CTL_CM+siSTAT2+Ngr	HRL_CM+Scramble+Ngr	HRL_CM+siSTAT2+Ngr
1	0.61	6.5	3.2
0.99	0.5	7.2	3.34
1.07	0.55	8.35	4.01
Bonferroni's multiple comparisons test	Mean Diff.	95.00% CI of diff.	Below threshold?	Summary	Adjusted P Value
CTL_CM+Scramble+Ngr vs. CTL_CM+siSTAT2+Ngr	0.4667	-0.6925 to 1.626	No	ns	0.6003
HRL_CM+Scramble+Ngr vs. HRL_CM+siSTAT2+Ngr	3.833	2.674 to 4.992	Yes	****	<0.0001
Fig 6K	GSDMD-N protein
CTL_CM+Scramble+Ngr	CTL_CM+siIRF9+Ngr	HRL_CM+Scramble+Ngr	HRL_CM+siIRF9+Ngr
0.905751	0.463022	7.04441	2.67317
0.990589	0.404474	8.0369	3.4762
1.10366	0.604795	7.45691	3.59192
Bonferroni's multiple comparisons test	Mean Diff.	95.00% CI of diff.	Below threshold?	Summary	Adjusted P Value
CTL_CM+Scramble+Ngr vs. CTL_CM+siIRF9+Ngr	0.5092	-0.3004 to 1.319	No	ns	0.2435
HRL_CM+Scramble+Ngr vs. HRL_CM+siIRF9+Ngr	4.266	3.456 to 5.075	Yes	****	<0.0001
Fig 6L	IL-1β (pg/mL)							IL-18 (pg/mL)
CTL_CM+Scramble+Ngr	CTL_CM+siSTAT2+Ngr	HRL_CM+Scramble+Ngr	HRL_CM+siSTAT2+Ngr				CTL_CM+Scramble+Ngr	CTL_CM+siSTAT2+Ngr	HRL_CM+Scramble+Ngr	HRL_CM+siSTAT2+Ngr
16.039	4.808	545.017	401.499				2.264	2.87	29.504	14.078
19.956	3.133	713.251	363.019				3.118	3.678	27.818	15.108
24.801	4.325	669.25	368.948				2.546	2.924	29.408	16.188
Bonferroni's multiple comparisons test	Mean Diff.	95.00% CI of diff.	Below threshold?	Summary	Adjusted P Value		Bonferroni's multiple comparisons test	Mean Diff.	95.00% CI of diff.	Below threshold?	Summary	Adjusted P Value
CTL_CM+Scramble+Ngr vs. CTL_CM+siSTAT2+Ngr	16.18	-84.68 to 117.0	No	ns	>0.9999		CTL_CM+Scramble+Ngr vs. CTL_CM+siSTAT2+Ngr	-0.5147	-2.256 to 1.227	No	ns	0.8793
HRL_CM+Scramble+Ngr vs. HRL_CM+siSTAT2+Ngr	264.7	163.8 to 365.5	Yes	***	0.0002		HRL_CM+Scramble+Ngr vs. HRL_CM+siSTAT2+Ngr	13.79	12.04 to 15.53	Yes	****	<0.0001
Fig 6M	IL-1β (pg/mL)							IL-18 (pg/mL)
CTL_CM+Scramble+Ngr	CTL_CM+siIRF9+Ngr	HRL_CM+Scramble+Ngr	HRL_CM+siIRF9+Ngr				CTL_CM+Scramble+Ngr	CTL_CM+siIRF9+Ngr	HRL_CM+Scramble+Ngr	HRL_CM+siIRF9+Ngr
18.725	5.036	651.626	380.79				2.536	2.334	30.19	21.342
17.492	4.834	787.914	379.408				3.524	2.536	36.552	21.606
22.055	8.022	654.382	372.946				2.82	3.484	36.74	19.812
Bonferroni's multiple comparisons test	Mean Diff.	95.00% CI of diff.	Below threshold?	Summary	Adjusted P Value		Bonferroni's multiple comparisons test	Mean Diff.	95.00% CI of diff.	Below threshold?	Summary	Adjusted P Value
CTL_CM+Scramble+Ngr vs. CTL_CM+siIRF9+Ngr	13.46	-74.24 to 101.2	No	ns	>0.9999		CTL_CM+Scramble+Ngr vs. CTL_CM+siIRF9+Ngr	0.1753	-4.244 to 4.594	No	ns	>0.9999
HRL_CM+Scramble+Ngr vs. HRL_CM+siIRF9+Ngr	320.3	232.6 to 408.0	Yes	****	<0.0001		HRL_CM+Scramble+Ngr vs. HRL_CM+siIRF9+Ngr	13.57	9.155 to 17.99	Yes	****	<0.0001

## Sheet: Fig 7
Fig 7A	Ifn-α mRNA
	Sham					2d					7d					14d
UIRI	1.06	0.9	1.33	0.86	1.14	1.91	1.57	1.73	2.47	1.73	4.58	5.51	3.91	4.28	3.75	3.82	1.75	2.59	3.28	2.62
FA	0.723456	1.28765	0.834567	0.945678	1.20864	0.87	1.3	1.27	0.74	1.32	3.04	2.72	3.18	2.35	3.97	3.39	1.77	1.64	2.8	1.64
UIRI								FA
Dunnett's multiple comparisons test	Mean Diff.	95.00% CI of diff.	Below threshold?	Summary	Adjusted P Value			Dunnett's multiple comparisons test	Mean Diff.	95.00% CI of diff.	Below threshold?	Summary	Adjusted P Value
Sham vs. 2d	-0.824	-1.743 to 0.09493	No	ns	0.0833			vehicle vs. 2d	-0.1	-0.9765 to 0.7765	No	ns	0.9819
Sham vs. 7d	-3.348	-4.267 to -2.429	Yes	****	<0.0001			vehicle vs. 7d	-2.052	-2.928 to -1.176	Yes	****	<0.0001
Sham vs. 14d	-1.754	-2.673 to -0.8351	Yes	***	0.0004			vehicle vs. 14d	-1.248	-2.124 to -0.3715	Yes	**	0.0054
Fig 7C	Ifn-α mRNA						Fig 7C	IFN-α (pg/mL)
CTL	HRL		Unpaired t test				CTL	HRL		Unpaired t test
1.23328	5.87058		P value	<0.0001			1.1	28		P value	<0.0001
0.889719	5.49009		P value summary	****			5.4	28.7		P value summary	****
0.885784	5.13476		One- or two-tailed P value?	Two-tailed			6.5	30.7		One- or two-tailed P value?	Two-tailed
Fig 7D	GSDMD protein
CTL_CM+Isotype	CTL_CM+Anti IFN-α	HRL_CM+Isotype	HRL_CM+Anti IFN-α
1.01195	1.11107	1.64136	1.07128
0.960622	1.01842	1.65846	1.02743
0.968937	1.05676	1.72609	1.11142
Bonferroni's multiple comparisons test	Mean Diff.	95.00% CI of diff.	Below threshold?	Summary	Adjusted P Value
HRL_CM+Isotype vs. HRL_CM+Anti IFN-α	0.6053	0.5133 to 0.6972	Yes	****	<0.0001
CTL_CM+Isotype vs. CTL_CM+Anti IFN-α	-0.08158	-0.1735 to 0.01036	No	ns	0.0809
Fig 7E	GSDMD-N protein
CTL_CM+Isotype	CTL_CM+Anti IFN-α	HRL_CM+Isotype	HRL_CM+Anti IFN-α
0.758188	0.873161	6.71947	2.78333
1.16467	0.833285	6.9532	3.36157
1.07722	0.93969	7.4767	3.66726
Bonferroni's multiple comparisons test	Mean Diff.	95.00% CI of diff.	Below threshold?	Summary	Adjusted P Value
CTL_CM+Isotype vs. CTL_CM+Anti IFN-α	0.118	-0.5929 to 0.8289	No	ns	>0.9999
HRL_CM+Isotype vs. HRL_CM+Anti IFN-α	3.779	3.068 to 4.490	Yes	****	<0.0001
Fig 6F	IL-1β (pg/mL)						IL-18 (pg/mL)
CTL_CM+Isotype	CTL_CM+Anti IFN-α	HRL_CM+Isotype	HRL_CM+Anti IFN-α				CTL_CM+Isotype	CTL_CM+Anti IFN-α	HRL_CM+Isotype	HRL_CM+Anti IFN-α
9.46	10.39	611.38	357.15				2.594	1.834	32.338	18.344
10.8	20.22	643.09	371.49				3.404	1.342	32.72	17.676
8.94	6.11	625.13	359.85				2.48	2.244	32.258	18.824
Bonferroni's multiple comparisons test	Mean Diff.	95.00% CI of diff.	Below threshold?	Summary	Adjusted P Value		Bonferroni's multiple comparisons test	Mean Diff.	95.00% CI of diff.	Below threshold?	Summary	Adjusted P Value
CTL_CM+Isotype vs. CTL_CM+Anti IFN-α	-2.507	-23.94 to 18.93	No	ns	>0.9999		CTL_CM+Isotype vs. CTL_CM+Anti IFN-α	1.019	-0.01701 to 2.056	No	ns	0.0536
HRL_CM+Isotype vs. HRL_CM+Anti IFN-α	263.7	242.3 to 285.1	Yes	****	<0.0001		HRL_CM+Isotype vs. HRL_CM+Anti IFN-α	14.16	13.12 to 15.19	Yes	****	<0.0001
Fig 7G	Relative mRNA expression
	CTL_CM					HRL_CM					CTL_CM+Ngr					HRL_CM+Ngr
Ifnar1	0.95454	1.23842	1.01749	1.07372	0.71818	2.25264	2.2743	3.73612	2.24396	3.08303	0.5191	0.69348	0.60021	0.56608	0.49473	0.8815	0.91015	0.86194	1.27974	0.92358
Ifnar2	0.81993	0.9581	1.03962	1.33359	0.84875	1.34267	1.31718	1.22163	1.67959	1.32793	1.15619	1.35568	1.20111	1.18108	1.25292	1.78218	1.4366	1.33509	1.55257	1.18792
Ifnar1								Ifnar2
Bonferroni's multiple comparisons test	Mean Diff.	95.00% CI of diff.	Below threshold?	Summary	Adjusted P Value			Bonferroni's multiple comparisons test	Mean Diff.	95.00% CI of diff.	Below threshold?	Summary	Adjusted P Value
CTL_CM vs. HRL_CM	-1.718	-2.284 to -1.151	Yes	****	<0.0001			CTL_CM vs. HRL_CM	-0.3773	-0.6593 to -0.09534	Yes	**	0.0089
CTL_CM+Ngr vs. HRL_CM+Ngr	-0.3967	-0.9631 to 0.1698	No	ns	0.2051			CTL_CM+Ngr vs. HRL_CM+Ngr	-0.2295	-0.5115 to 0.05252	No	ns	0.1227
Fig 7H	GSDMD protein
CTL_CM+Scramble	CTL_CM+siIFNAR1	HRL_CM+Scramble	HRL_CM+siIFNAR1
1.05723	0.672665	1.67	0.93
1.0502	0.665442	1.65	0.97
0.956217	0.696858	1.76	0.88
Bonferroni's multiple comparisons test	Mean Diff.	95.00% CI of diff.	Below threshold?	Summary	Adjusted P Value
CTL_CM+Scramble vs. CTL_CM+siIFNAR1	0.3433	0.2380 to 0.4487	Yes	****	<0.0001
HRL_CM+Scramble vs. HRL_CM+siIFNAR1	0.7667	0.6613 to 0.8720	Yes	****	<0.0001
Fig 7I	GSDMD-N protein
CTL_CM+Scramble+Ngr	CTL_CM+siIFNAR1+Ngr	HRL_CM+Scramble+Ngr	HRL_CM+siIFNAR1+Ngr
0.968807	0.792593	8.67036	3.38578
1.02666	0.656277	8.78598	3.71209
1.00453	0.811272	9.11485	3.73875
Bonferroni's multiple comparisons test	Mean Diff.	95.00% CI of diff.	Below threshold?	Summary	Adjusted P Value
CTL_CM+Scramble+Ngr vs. CTL_CM+siIFNAR1+Ngr	0.2467	-0.1030 to 0.5963	No	ns	0.1764
HRL_CM+Scramble+Ngr vs. HRL_CM+siIFNAR1+Ngr	5.243	4.894 to 5.593	Yes	****	<0.0001
Fig 6J	IL-1β (pg/mL)						IL-18 (pg/mL)
CTL_CM+Scramble+Ngr	CTL_CM+siIFNAR1+Ngr	HRL_CM+Scramble+Ngr	HRL_CM+siIFNAR1+Ngr				CTL_CM+Scramble+Ngr	CTL_CM+siIFNAR1+Ngr	HRL_CM+Scramble+Ngr	HRL_CM+siIFNAR1+Ngr
22.939	9.973	599.977	368.238				1.642	1.786	33.378	22.198
26.392	9.429	681.138	343.134				2.552	2.89	34.018	17.562
24.237	9.269	622.211	356.348				3.366	2.904	34.682	18.178
Bonferroni's multiple comparisons test	Mean Diff.	95.00% CI of diff.	Below threshold?	Summary	Adjusted P Value		Bonferroni's multiple comparisons test	Mean Diff.	95.00% CI of diff.	Below threshold?	Summary	Adjusted P Value
CTL_CM+Scramble+Ngr vs. CTL_CM+siIFNAR1+Ngr	14.97	-34.25 to 64.19	No	ns	0.8541		CTL_CM+Scramble+Ngr vs. CTL_CM+siIFNAR1+Ngr	-0.006667	-3.169 to 3.155	No	ns	>0.9999
HRL_CM+Scramble+Ngr vs. HRL_CM+siIFNAR1+Ngr	278.5	229.3 to 327.8	Yes	****	<0.0001		HRL_CM+Scramble+Ngr vs. HRL_CM+siIFNAR1+Ngr	14.71	11.55 to 17.88	Yes	****	<0.0001

## Sheet: Fig 8
Fig 8B	MFI of GSDMD
	Isotype					Anti IFN-α
Sham	1543	1627	1567	1553	1634	942	1705	1502	831	1467
UIRI 7d	5952	5284	4669	5082	4587	2826	2783	1771	2159	2491
Bonferroni's multiple comparisons test	Mean Diff.	95.00% CI of diff.	Below threshold?	Summary	Adjusted P Value
Sham Isotype vs. UIRI Isotype	-3530	-4159 to -2901	Yes	****	<0.0001
UIRI Isotype vs. UIRI Anti IFN-α	2708	2079 to 3337	Yes	****	<0.0001
Fig 8C	Active caspase1+ / PI+ cell (%)
	Isotype					Anti IFN-α
Sham	5.67	5.82	5.04	5.98	5.56	5.24	6.13	4.91	6.21	5.52
UIRI 7d	19.9	17.2	18.1	20.8	19	8.51	10.1	9.74	11.1	10.9
Bonferroni's multiple comparisons test	Mean Diff.	95.00% CI of diff.	Below threshold?	Summary	Adjusted P Value
Sham Isotype vs. UIRI Isotype	-13.39	-14.86 to -11.91	Yes	****	<0.0001
UIRI Isotype vs. UIRI Anti IFN-α	8.93	7.458 to 10.40	Yes	****	<0.0001
Fig 8D	Tnf-α mRNA
	Isotype					anti IFN-α						1.026	23.2565
Sham	1.026	0.926	0.698	1.54		0.731	1.226	0.702	0.953			0.926	20.7285
UIRI 7d	23.2565	20.7285	22.542	20.104	30.075	15.3105	8.748	16.0785	11.81	14.575		0.698	22.542
Bonferroni's multiple comparisons test	Mean Diff.	95.00% CI of diff.	Below threshold?	Summary	Adjusted P Value							1.54	20.104
Sham Isotype vs. UIRI Isotype	-22.29	-26.80 to -17.79	Yes	****	<0.0001								30.075
UIRI Isotype vs. UIRI Anti IFN-α	10.04	5.788 to 14.28	Yes	****	<0.0001							0.731	15.3105
												1.226	8.748
												0.702	16.0785
	Il-6 mRNA											0.953	11.81
	Isotype					anti IFN-α							14.575
Sham	1.028	1.031	0.912	1.012		0.347	0.787	0.693	0.855
UIRI 7d	5.796	4.535	3.537	2.203	2.991	0.908	0.899	1.544	1.351	1.231
Bonferroni's multiple comparisons test	Mean Diff.	95.00% CI of diff.	Below threshold?	Summary	Adjusted P Value
Sham Isotype vs. UIRI Isotype	-2.819	-4.116 to -1.522	Yes	***	0.0002
UIRI Isotype vs. UIRI Anti IFN-α	2.628	1.405 to 3.851	Yes	***	0.0002
	Il-1β mRNA
	Isotype					anti IFN-α
Sham	0.669	0.979	0.788	1.562		0.901	0.989	0.507	0.755
UIRI 7d	9.135	11.331	9.043	9.791	9.88	5.42	6.414	4.833	2.101	5.713
Bonferroni's multiple comparisons test	Mean Diff.	95.00% CI of diff.	Below threshold?	Summary	Adjusted P Value
Sham Isotype vs. UIRI Isotype	-8.836	-10.58 to -7.093	Yes	****	<0.0001
UIRI Isotype vs. UIRI Anti IFN-α	4.942	3.299 to 6.585	Yes	****	<0.0001
	Ccl2 mRNA
	Isotype					Anti IFN-α
Sham	1.357	0.703	0.87	1.061		0.743	0.681	0.559	0.85
UIRI 7d	92.854	88.763	90.613	97.068	112.121	64.998	51.337	20.057	59.715	51.337
Bonferroni's multiple comparisons test	Mean Diff.	95.00% CI of diff.	Below threshold?	Summary	Adjusted P Value
Sham Isotype vs. UIRI Isotype	-95.28	-113.1 to -77.45	Yes	****	<0.0001
UIRI Isotype vs. UIRI Anti IFN-α	46.79	29.98 to 63.60	Yes	****	<0.0001
Fig 8E	masson positive area (%)
	Isotype					Anti IFN-α
Sham	0.26	0.4	0.28	0.37	0.33	0.34	0.25	0.35	0.42	0.36
UIRI 7d	3.66	4.7	3.88	4.13	5.06	2.29	2.16	1.33	1.65	2.82
Bonferroni's multiple comparisons test	Mean Diff.	95.00% CI of diff.	Below threshold?	Summary	Adjusted P Value
Sham Isotype vs. UIRI Isotype	-3.958	-4.603 to -3.313	Yes	****	<0.0001
UIRI Isotype vs. UIRI Anti IFN-α	2.236	1.591 to 2.881	Yes	****	<0.0001
Fig 8F	Fn1 mRNA
	Isotype					Anti IFN-α
Sham	1.063	2.288	1.307	1.602		0.71	0.749	1.748	1.375
UIRI 7d	20.15	33.809	38.056	23.797	20.284	12.321	2.943	13.238	13.7	10.613
Bonferroni's multiple comparisons test	Mean Diff.	95.00% CI of diff.	Below threshold?	Summary	Adjusted P Value
Sham Isotype vs. UIRI Isotype	-25.66	-34.08 to -17.23	Yes	****	<0.0001
UIRI Isotype vs. UIRI Anti IFN-α	16.66	8.715 to 24.60	Yes	***	0.0002
	Col1a mRNA
	Isotype					Anti IFN-α
Sham	0.478	0.943	0.706	1.87		0.494	0.87	1.36	0.957
UIRI 7d	35.492	50.465	32.713	24.802	25.682	16.941	18.073	6.48	13.099	17.322
Bonferroni's multiple comparisons test	Mean Diff.	95.00% CI of diff.	Below threshold?	Summary	Adjusted P Value
Sham Isotype vs. UIRI Isotype	-32.83	-43.12 to -22.54	Yes	****	<0.0001
UIRI Isotype vs. UIRI Anti IFN-α	19.45	9.745 to 29.15	Yes	***	0.0004
	Actat2 mRNA
	Isotype					Anti IFN-α
Sham	0.818	0.705	0.837	1.152		1.071	0.957	1.989	1.783
UIRI 7d	6.288	7.205	10.479	7.121	6.062	4.304	4.489	1.85	3.781	2.474
Bonferroni's multiple comparisons test	Mean Diff.	95.00% CI of diff.	Below threshold?	Summary	Adjusted P Value
Sham Isotype vs. UIRI Isotype	-6.552	-8.509 to -4.595	Yes	****	<0.0001
UIRI Isotype vs. UIRI Anti IFN-α	4.054	2.209 to 5.899	Yes	***	0.0002
Fig 8G	FN protein
	Isotype					Anti IFN-α
Sham	1.03435	1.15618	0.98985	0.960776	0.844853	0.666037	0.653136	0.673114	0.794028	0.803402
UIRI 7d	5.87124	7.96906	6.15391	7.79917	7.28655	2.06067	2.61978	3.83368	3.27543	3.09192
Bonferroni's multiple comparisons test	Mean Diff.	95.00% CI of diff.	Below threshold?	Summary	Adjusted P Value
Sham Isotype vs. UIRI Isotype	-6.02	-6.940 to -5.100	Yes	****	<0.0001
UIRI Isotype vs. UIRI Anti IFN-α	4.04	3.120 to 4.960	Yes	****	<0.0001
	α-SMA protein
	Isotype					Anti IFN-α
Sham	0.940713	1.06368	0.967478	1.0449	0.999377	1.44448	1.15374	0.960005	0.939955	0.913056
UIRI 7d	22.0159	27.8136	19.1972	21.9327	23.956	6.07678	11.3873	11.9436	10.7031	13.4874
Bonferroni's multiple comparisons test	Mean Diff.	95.00% CI of diff.	Below threshold?	Summary	Adjusted P Value
Sham Isotype vs. UIRI Isotype	-21.98	-25.30 to -18.67	Yes	****	<0.0001
UIRI Isotype vs. UIRI Anti IFN-α	12.26	8.947 to 15.58	Yes	****	<0.0001

## Sheet: Fig S1
Gsdmd mRNA (FPKM)
Sham	IRI 2d	IRI 7d	IRI 14d		Statistics results by DESeq2 between two groups
1.7603	3.491	13.7948	14.5254
1.8719	3.4746	8.5579	8.4253
2.4328	3.54	11.5317	7.7681
Gsdmd mRNA (FPKM)
vehicle	FA 2d	FA 7d	FA 14d
0.200576	0.425132	0.431102	0.987399
0.102414	0.14545	1.07966	0.308898
0.075862	0.017116	0.591846	2.24794

## Sheet: Fig S3
Fig S3A	% of macrophages in kidney
	CCR2-					CCR2+
Sham	77.5	78.3	80.6	79.3	82	11.4	9.2	9.3	8.9	8.8
UIRI 2d	74.6	77.3	75.8	71.7	75.3	15.7	12	14.8	16.8	13.4
UIRI 7d	49.2	36.7	43.9	56.1	55.2	38.5	51.2	44.6	31.7	33.3
UIRI 14d	58.5	41.7	56.6	41.3	61.1	26.2	44.6	28.8	42.5	38.9
CCR2-								CCR2+
Dunnett's multiple comparisons test	Mean Diff.	95.00% CI of diff.	Significant?	Summary	Adjusted P Value			Dunnett's multiple comparisons test	Mean Diff.	95.00% CI of diff.	Significant?	Summary	Adjusted P Value
Sham vs. 2d	4.6	-6.263 to 15.46	No	ns	0.5702			Sham vs. 2d	-5.02	-15.99 to 5.946	No	ns	0.5132
Sham vs. 7d	31.32	20.46 to 42.18	Yes	****	<0.0001			Sham vs. 7d	-30.34	-41.31 to -19.37	Yes	****	<0.0001
Sham vs. 14d	27.28	16.42 to 38.14	Yes	****	<0.0001			Sham vs. 14d	-23.08	-34.05 to -12.11	Yes	***	0.0002
Fig S3B	MFI of GSDMD
	Sham					UIRI 2d					UIRI 7d					UIRI 14d
CCR2-	1285	1243	1587	526	742	857	936	625	874	838	2842	1549	1631	1616	1530	2880	2877	2035	2490	2278
CCR2+	2545	2472	2745	1720	1869	2250	2046	2005	2142	1996	7894	7469	7730	8488	8445	5387	5383	4031	4204	4271
CCR2-								CCR2+
Dunnett's multiple comparisons test	Mean Diff.	95.00% CI of diff.	Significant?	Summary	Adjusted P Value			Dunnett's multiple comparisons test	Mean Diff.	95.00% CI of diff.	Significant?	Summary	Adjusted P Value
Sham vs. 2d	250.6	-414.5 to 915.7	No	ns	0.65			Sham vs. 2d	182.4	-580.1 to 944.9	No	ns	0.8689
Sham vs. 7d	-757	-1422 to -91.90	Yes	*	0.0246			Sham vs. 7d	-5735	-6497 to -4973	Yes	****	<0.0001
Sham vs. 14d	-1435	-2100 to -770.3	Yes	***	0.0001			Sham vs. 14d	-2385	-3147 to -1623	Yes	****	<0.0001
Fig S3C	% of macrophages in kidney
	CCR2-					CCR2+
Vehicle	61.56	74.45	71.63	65.05	66.51	38.44	25.55	28.37	34.95	33.49
FA 2d	67.3	67.04	59.57	71.02	70.08	32.7	32.96	40.43	28.98	29.92
FA 7d	18.89	39.36	46.57	43.27	43.97	81.11	60.64	53.43	56.73	56.03
FA 14d	42.64	48.66	38.96	37.38	50.21	57.36	51.34	61.04	62.62	49.79
CCR2-								CCR2+
Dunnett's multiple comparisons test	Mean Diff.	95.00% CI of diff.	Significant?	Summary	Adjusted P Value			Dunnett's multiple comparisons test	Mean Diff.	95.00% CI of diff.	Significant?	Summary	Adjusted P Value
vehicle vs. FA 2d	0.838	-10.91 to 12.59	No	ns	0.9954			vehicle vs. FA 2d	-0.838	-12.59 to 10.91	No	ns	0.9954
vehicle vs. FA 7d	29.43	17.68 to 41.18	Yes	****	<0.0001			vehicle vs. FA 7d	-29.43	-41.18 to -17.68	Yes	****	<0.0001
vehicle vs. FA 14d	24.27	12.52 to 36.02	Yes	***	0.0002			vehicle vs. FA 14d	-24.27	-36.02 to -12.52	Yes	***	0.0002
Fig S3D	MFI of GSDMD
	Vehicle					FA 2d					FA 7d					FA 14d
CCR2-	1780	1097	1077	1281	1172	1683	1135	1047	715	824	4074	2077	2121	2409	1985	2879	1690	1362	2627	2136
CCR2+	3649	2384	2494	2485	2783	4223	2564	2509	2307	2771	12376	8305	8603	8504	7113	9161	6440	6074	11593	6593
CCR2-								CCR2+
Dunnett's multiple comparisons test	Mean Diff.	95.00% CI of diff.	Significant?	Summary	Adjusted P Value			Dunnett's multiple comparisons test	Mean Diff.	95.00% CI of diff.	Significant?	Summary	Adjusted P Value
vehicle vs. FA 2d	200.6	-766.2 to 1167	No	ns	0.9081			vehicle vs. FA 2d	-115.8	-4568 to 4337	No	ns	0.9999
vehicle vs. FA 7d	-1252	-2219 to -285.0	Yes	*	0.0107			vehicle vs. FA 7d	-6221	-10674 to -1769	Yes	**	0.0062
vehicle vs. FA 14d	-857.4	-1824 to 109.4	No	ns	0.0874			vehicle vs. FA 14d	-5213	-9666 to -760.7	Yes	*	0.0207
Fig S3E	Active caspase1+ / PI+ cell (%)
	Sham					UIRI 2d					UIRI 7d					UIRI 14d
CCR2-	2.32	2.65	2.79	2.28	3.94	4.54	4.47	5.04	4.87	5.13	15	11.1	10.3	10.7	11.8	10.3	8.46	8.39	5.68	8.97
CCR2+	9.11	11.1	10.4	9.36	8.51	14.9	19.8	20.3	19.2	22.5	28.3	31.7	25.7	25	25.1	26.1	28.9	24.7	28.7	21.3
CCR2-								CCR2+
Dunnett's multiple comparisons test	Mean Diff.	95.00% CI of diff.	Significant?	Summary	Adjusted P Value			Dunnett's multiple comparisons test	Mean Diff.	95.00% CI of diff.	Significant?	Summary	Adjusted P Value
Sham vs. 2d	-2.014	-4.171 to 0.1430	No	*	0.0395			Sham vs. 2d	-9.644	-13.90 to -5.392	Yes	****	<0.0001
Sham vs. 7d	-8.984	-11.14 to -6.827	Yes	****	<0.0001			Sham vs. 7d	-17.46	-21.72 to -13.21	Yes	****	<0.0001
Sham vs. 14d	-5.564	-7.721 to -3.407	Yes	****	<0.0001			Sham vs. 14d	-16.24	-20.50 to -11.99	Yes	****	<0.0001
Fig S3F	Active caspase1+ / PI+ cell (%)
	Vehicle					FA 2d					FA 7d					FA 14d
CCR2-	2.83	3.4	3.69	3.28	2.76	5.42	5.5	6.26	5.44	4.58	6.77	12.6	10.1	9.69	8.03	4.33	6.34	2.83	4.52	2.48
CCR2+	12.2	14.9	10.1	7.72	11.2	13.3	15.8	15.9	14.2	16.2	27.8	23.8	17.2	20.3	17.5	17.3	17.2	17.1	24.1	15.9
CCR2-								CCR2+
Dunnett's multiple comparisons test	Mean Diff.	95.00% CI of diff.	Significant?	Summary	Adjusted P Value			Dunnett's multiple comparisons test	Mean Diff.	95.00% CI of diff.	Significant?	Summary	Adjusted P Value
vehicle vs. FA 2d	-2.248	-4.535 to 0.03867	No	ns	0.0544			vehicle vs. FA 2d	-3.856	-9.012 to 1.300	No	*	0.0187
vehicle vs. FA 7d	-6.246	-8.533 to -3.959	Yes	****	<0.0001			vehicle vs. FA 7d	-10.1	-15.25 to -4.940	Yes	***	0.0003
vehicle vs. FA 14d	-0.908	-3.195 to 1.379	No	ns	0.6151			vehicle vs. FA 14d	-7.096	-12.25 to -1.940	Yes	**	0.0069

[truncated: 6 more sheets: Fig S4, Fig S5, Fig S6, Fig S7, Fig S9, Fig S10]
